# Supplementary material for: Gain Saturation of Encapsulated CdTe-Ag Quantum Dot Composite in SiO2
Source: Nanomaterials (Basel). 2024 Dec 4;14(23):1950. doi: 10.3390/nano14231950 (PMC11643136; doi:10.3390/nano14231950)
Supplement: Supplementary file 1 [file nanomaterials-14-01950-s001.zip]

Archive with 1 entries (1 files):
- nanomaterials-3319573-SI.pdf
